# Supplementary material for: Elevated IL-6 and IL-22 in Early Pregnancy Are Associated with Worse Disease Course in Women with Inflammatory Bowel Disease
Source: Int J Mol Sci. 2022 Sep 7;23(18):10281. doi: 10.3390/ijms231810281 (PMC9499187; doi:10.3390/ijms231810281)
Supplement: Supplementary file 1 [file ijms-23-10281-s001.zip]

Archive with 1 entries (1 files):
- ijms-1852059-supplementary.pdf
